# Supplementary material for: Synthesis and hLDHA Inhibitory Activity of New Stiripentol-Related Compounds of Potential Use in Primary Hyperoxaluria
Source: Int J Mol Sci. 2024 Dec 10;25(24):13266. doi: 10.3390/ijms252413266 (PMC11675970; doi:10.3390/ijms252413266)
Supplement: Supplementary file 1 [file ijms-25-13266-s001.zip]

Archive with 1 entries (1 files):
- ijms-3339511-supplementary.pdf
